# Supplementary material for: Neutralizing Antibody Response to Genotypically Diverse Measles Viruses in Clinically Suspected Measles Cases
Source: Viruses. 2023 Nov 10;15(11):2243. doi: 10.3390/v15112243 (PMC10674322; doi:10.3390/v15112243)
Supplement: Supplementary file 1 [file viruses-15-02243-s001.zip]

Archive with 1 entries (1 files):
- viruses-2644864-supplementary.pdf
